# Supplementary material for: Functional divergence of Capicua isoforms explains differential tissue vulnerability in neurological disease
Source: Genes Dev. 2026 Aug 1;40(15-16):1267–82. doi: 10.1101/gad.353596.125 (PMC13390769; doi:10.1101/gad.353596.125)
Supplement: Supplement 2 [file Supplemental_Table_S2.xlsx]

## Sheet: Sheet1
gene_name	Atxn1KO_log2FoldChange	Atxn1KO_padj	CicLKO_log2FoldChange	CicLKO_padj
1700014D04Rik	1.00213	0.0161146	0.61369	0.00763114
1700020D05Rik	-0.943875	0.00476819	0.610075	0.0288444
1700086L19Rik	0.516479	9.05678e-05	0.312584	0.000233896
1700109H08Rik	-0.504706	0.0100288	0.75345	9.47808e-07
1700109K24Rik	-0.720477	0.0130466	0.617143	0.00142548
2010204K13Rik	0.360694	0.00887884	0.33625	0.000212254
2210408F21Rik	-0.494128	0.00210429	-0.357094	0.000388181
2310022B05Rik	0.553894	4.11915e-09	0.4499	1.1549e-10
2310043M15Rik	-0.440994	0.000145063	0.922459	0.0228189
2410021H03Rik	-1.27291	0.000253714	0.481235	0.0137604
2500004C02Rik	-0.449272	0.0184091	-0.352753	0.0022186
2610005L07Rik	-0.680308	1.09389e-08	0.298443	7.66454e-05
2610037D02Rik	-1.18421	4.78018e-07	0.342734	0.0386054
2610044O15Rik8	-0.303515	0.0266247	-0.290609	5.62955e-05
2610507I01Rik	-0.662017	1.84291e-07	-0.284978	0.00483805
2700033N17Rik	-1.09947	0.0141245	0.602102	0.00652409
2700097O09Rik	-0.600405	2.76379e-05	0.334062	0.00142548
2810039B14Rik	-0.391885	0.0222908	0.518743	3.36779e-06
2900037B21Rik	-1.14189	0.0235649	0.923862	0.00173358
2900076A07Rik	-0.479095	0.0073693	0.404714	0.00227115
3110053B16Rik	-0.648158	0.00349613	-0.84337	2.24967e-11
4632427E13Rik	-0.948323	0.00148005	0.625889	0.000272227
4833418N02Rik	-0.926928	0.00495694	-0.513474	0.0021445
4930516B21Rik	-0.504572	0.00519328	-0.318662	0.00481581
4930579G18Rik	-0.608602	2.3521e-06	0.422077	0.00195567
4931440P22Rik	0.942922	0.00880071	0.499209	0.0330569
4932422M17Rik	-0.380217	0.0426889	1.15209	4.15162e-08
5033430I15Rik	2.24494	9.39599e-58	2.05817	1.75414e-89
5330416C01Rik	-1.57796	0.002032	-1.28895	5.77732e-13
5930409G06Rik	-0.777038	0.0348756	-0.517211	0.00540966
5930438M14Rik	2.46383	0.00401486	3.21741	4.80363e-134
6230400D17Rik	-0.311401	0.00286593	0.413924	0.00420194
6430550D23Rik	-0.346522	0.00676965	0.628469	0.0251908
8030453O22Rik	0.493431	0.0158707	0.750848	1.42991e-05
9030624G23Rik	-2.97261	1.00861e-08	-0.825609	0.00565486
9230114K14Rik	-1.125	5.86924e-07	-0.289846	0.040547
9330102E08Rik	-0.312374	0.00181531	-0.408725	8.31735e-10
9330158H04Rik	0.748606	0.00447944	1.36493	1.00663e-06
9330162G02Rik	-0.421437	0.00511814	0.669941	0.000261779
9330188P03Rik	-0.692337	0.00697279	0.380377	0.0481576
9430037G07Rik	-0.846107	0.00144846	0.501039	0.0140378
A230006K03Rik	-0.667746	0.00180599	0.546806	3.23478e-05
A330008L17Rik	-0.990217	8.10512e-05	-0.834565	5.14194e-09
A330049N07Rik	-1.13158	0.00494067	0.509475	0.011971
A330074H02Rik	-0.887805	0.0169443	0.578849	0.00384845
A830073O21Rik	-0.615819	0.000395998	-0.467341	0.00343978
A930004J17Rik	-0.708779	6.37958e-05	0.604834	0.000243503
A930017M01Rik	0.736323	1.97197e-14	0.584598	9.0811e-15
A930024E05Rik	0.54119	0.00369795	0.698216	3.35217e-05
A930033H14Rik	0.725841	0.00244485	0.485295	0.00186653
Aasdh	-0.408857	0.000718439	0.310404	0.00170444
Abca7	-0.483238	2.18346e-06	0.366011	3.01141e-07
Abca8a	1.2855	1.16227e-16	1.72177	1.16825e-103
Abcb4	-0.615463	1.54979e-06	-0.298627	0.0100333
Abcc10	-0.300751	0.0462167	0.353927	0.00235589
Abcc5	-0.588559	3.59461e-11	0.346266	5.5904e-07
Abcc8	-0.5105	4.14154e-05	-0.386695	2.49256e-07
Abcc9	-0.353197	0.0484093	0.379359	0.00158217
Abhd3	0.296822	2.61224e-07	0.323237	2.0748e-08
Abi3bp	1.52133	3.92757e-14	1.78921	3.92346e-18
Ablim1	0.30286	0.00207215	0.567452	7.19902e-43
Acan	0.620165	1.05349e-05	1.59091	2.14966e-82
Acbd4	0.29952	0.000930722	0.285933	1.24741e-07
Ache	0.3365	0.00315899	0.455222	2.35158e-07
Acin1	-0.398014	8.79618e-10	0.286823	5.03342e-05
Acrbp	-0.57374	0.00382708	0.50897	0.00110646
Adam19	0.505971	5.34161e-08	0.82538	1.10394e-21
Adam1a	-0.495386	0.0052781	0.79501	4.4958e-06
Adam8	-0.878978	0.00165487	0.622983	0.0065021
Adamts13	1.60722	7.11867e-06	1.61899	1.31551e-32
Adamts16	0.744021	5.20353e-06	0.962299	4.81475e-15
Adamts18	1.36708	2.097e-08	1.54037	8.6736e-22
Adamts2	0.535635	0.000576893	0.503756	3.32724e-09
Adamtsl4	0.601774	4.02283e-05	0.562706	4.83995e-06
Adamtsl5	0.431746	0.032394	0.381559	4.78366e-05
Adcy1	-0.483871	0.00434534	-0.546728	4.50138e-12
Adcy5	0.333401	0.00486352	0.406896	0.00621952
Adcy9	-0.39031	0.000800553	-0.472509	1.33785e-16
Add2	-0.322255	4.14783e-05	-0.251187	1.06957e-16
Adgre5	-0.478888	0.0015385	0.327286	0.0239402
Adgrf4	-0.744911	0.00638425	-0.603234	0.0130728
Adgrg6	-0.982365	0.000470174	-1.02063	3.07642e-18
Agfg2	0.405676	6.51461e-07	0.298583	4.8445e-12
Ago3	-0.558366	7.38091e-08	0.321873	0.0131604
Agtrap	0.438884	0.00296448	0.252984	0.00577369
AI413582	0.448683	2.74828e-05	0.36708	2.29951e-08
AI480526	-0.5391	0.000208194	0.854526	6.90372e-08
AI593442	-0.488973	4.38114e-08	-0.655854	1.03709e-20
Akap13	-0.454787	0.000296857	0.349766	4.95668e-07
Akap7	0.530899	4.27005e-08	0.364835	3.84973e-08
Akap8	-0.484221	3.39677e-08	0.284015	2.30581e-06
Akap8l	-0.341701	0.00575075	0.33795	6.92271e-06
Akr7a5	0.302771	0.00132945	0.301194	6.54289e-05
Alcam	-0.281776	0.00154938	-0.528734	1.06791e-13
Aldh1a1	0.508701	0.000505839	0.275285	9.29567e-05
Aldh1l2	0.749568	3.90762e-08	1.05158	6.20586e-26
Aloxe3	0.391044	0.0232493	0.539237	1.57528e-05
Amdhd2	0.400796	0.000279617	0.650655	1.65088e-13
Ank1	0.335891	0.00429523	0.680812	2.32635e-56
Ankrd12	-0.367377	0.00102024	-0.37178	3.7068e-18
Ankrd16	-0.467021	3.757e-06	0.362168	7.75638e-06
Ankrd33b	-0.661536	0.00131591	-0.768625	2.18394e-07
Ankrd53	-0.852652	0.00200449	0.741409	0.000563307
Ankrd55	1.46787	5.75937e-28	2.04557	1.87627e-59
Anks3	-0.273806	0.000701528	0.27759	0.000106094
Ano1	-0.605085	0.00718545	0.425942	0.0170022
Ano3	-0.380126	0.00981404	-0.947933	2.46559e-46
Ap4e1	-0.385687	0.00152704	0.315614	6.93224e-05
Apba1	0.627785	1.49522e-15	0.753377	1.5429e-60
Apeh	0.27039	0.00774593	0.470239	1.80885e-09
Arap2	-0.379709	0.000701205	-0.39821	2.7792e-07
Arhgap17	-0.380163	0.00010391	0.398844	1.74443e-05
Arhgap20	-0.318109	0.000741229	-0.293871	1.4813e-10
Arhgap22	0.584444	0.00182521	0.497833	0.00534109
Arhgap24	0.489308	7.93255e-07	0.668968	6.83313e-09
Arhgap32	-0.494082	4.86529e-08	-0.649067	3.03526e-48
Arhgap42	-0.76645	9.25965e-06	-0.550442	1.76214e-12
Arhgef15	1.06434	1.49755e-23	0.952424	6.92828e-63
Arhgef17	-0.42855	7.90177e-07	-0.513105	2.17257e-49
Arhgef25	-0.473588	7.51266e-06	-0.48269	4.05541e-26
Arhgef26	0.288857	0.00854434	0.413372	5.8817e-13
Arl2bp	0.250987	2.15855e-05	0.298151	4.60827e-22
Arl5c	1.17715	5.28887e-09	1.0181	5.04198e-10
Armc7	-0.421861	8.56204e-05	-0.287638	0.000593476
Armh4	0.404385	6.28998e-05	0.288467	5.48828e-08
Arnt	-0.509568	7.08068e-09	0.260106	0.00270736
Arntl2	-0.619363	0.000548987	0.525076	5.1756e-06
Arpp19	-0.362892	4.19578e-05	-0.88288	2.13468e-46
Arv1	-0.349055	0.0185579	0.269902	0.00638297
Arxes1	0.703312	1.69124e-08	0.798805	9.9415e-27
Asic2	0.606622	1.57202e-08	0.551189	8.84108e-30
Asl	0.295789	0.0204434	0.305386	9.08162e-06
Asphd2	-0.261845	0.00121992	-0.301116	3.45521e-09
Asxl3	-0.33719	0.0309775	-0.265062	0.0011963
Atg10	0.407017	0.000559345	-0.277614	0.000437714
Atg14	-0.270662	0.00169694	-0.256275	3.35674e-05
Atg16l2	-0.282143	0.00815416	0.418895	8.30311e-07
Atp10a	-0.518195	0.000521735	0.461741	0.000396951
Atp2b1	-0.287277	0.00301199	-0.276123	1.54411e-07
Atp2b2	-0.494664	4.9533e-10	-0.361606	2.61142e-08
Atp4a	1.3106	0.00591178	1.67291	1.61071e-17
Atp5l	0.378785	0.0122793	0.280214	0.0248336
Atp5o	0.454203	0.000437705	0.44174	0.000680226
Atpsckmt	-0.342357	0.0187723	0.387649	1.63432e-05
Atxn1	1.36889	1.78195e-69	0.906286	1.67422e-77
Atxn2l	-0.39084	0.000248675	0.319753	1.81372e-07
AW046200	-0.706339	0.0205866	0.975173	9.86915e-05
B130055M24Rik	-0.713769	4.98062e-05	0.275388	0.0369844
B230303A05Rik	-0.657415	0.000721251	-0.559473	0.000382142
B230354K17Rik	-0.375011	0.000619516	-0.327182	3.48879e-06
B3gnt8	0.277516	0.0117963	-0.605446	0.0474456
B430212C06Rik	0.878507	0.0218957	0.771589	0.000250213
B9d1	-0.327283	0.025046	0.271303	0.000516534
Bace1	0.539239	3.47347e-25	0.556421	1.42682e-52
Bach1	0.363516	0.000377356	0.565117	2.03365e-24
Bach2	0.829652	3.16071e-12	1.44586	1.42739e-60
Bag5	-0.254484	0.00277948	-0.290816	1.09675e-10
Baiap2	-0.515246	5.67015e-07	-0.354388	8.07216e-13
Barx2	-0.998253	0.00163281	-0.859388	9.77136e-12
Baz1a	-1.23471	5.80223e-09	-0.791093	1.18251e-05
Bbc3	0.666875	7.87179e-05	0.441525	0.000368427
Bbof1	-0.348482	7.43011e-07	0.426925	0.000729211
Bbs9	0.522304	1.83021e-07	0.299469	4.50198e-05
Bbx	-0.672289	8.4199e-11	-0.299116	5.38749e-07
BC030867	1.06206	0.00673489	1.00927	4.23571e-07
BC064078	0.74047	0.0130554	0.917727	2.29268e-05
Bclaf3	-0.749354	0.00166215	-0.259942	0.0053627
Bcor	-0.517778	1.28817e-09	-0.305702	0.0261832
Bdkrb2	2.31704	2.71235e-16	2.01487	6.9961e-19
Bean1	0.340956	0.0415784	0.291963	0.00022517
Bfsp2	0.73893	0.000441469	-0.40208	0.0123741
Bhlhe40	-0.314974	0.00185401	-0.400332	0.0205495
Bid	-0.317218	0.00577355	-0.803481	1.67053e-15
Bloc1s5	0.903323	4.46772e-26	0.557371	3.06986e-16
Bmper	-0.411965	0.0318923	-0.653335	3.9714e-15
Brinp1	-0.533244	3.06787e-14	-0.708368	1.7928e-59
Bsn	-0.436343	0.000109415	-0.26889	2.09385e-05
Btbd10	-0.261102	0.000795567	-0.445911	7.37137e-15
C030006K11Rik	0.46668	0.0029447	0.322432	3.79099e-05
C130083M11Rik	-0.522552	0.004409	-0.52072	1.38893e-06
C1qa	0.580484	6.54717e-06	0.275001	1.89074e-05
C1qtnf12	-0.644472	9.48548e-05	-0.834596	2.42144e-14
C1qtnf2	1.00176	0.0026896	1.1051	7.45093e-06
C1s1	-1.2105	0.00212871	-0.902704	0.00700499
C4a	-0.891871	0.000419995	0.893954	2.61948e-05
C530008M17Rik	0.388484	7.02716e-05	0.444407	8.14284e-17
C78859	-0.556831	0.000540625	0.555468	0.00110519
Cabp1	-0.753961	2.98773e-11	-0.504606	3.72994e-11
Cacna1i	-0.37486	4.01247e-05	-0.395944	3.14834e-13
Calb1	-0.376731	0.0057429	-0.666999	6.47171e-20
Calhm2	-0.37464	0.0257136	-0.481883	0.00115643
Caln1	0.293381	6.98119e-05	0.342151	4.408e-08
Camk2a	-0.496082	5.25929e-06	-0.523965	9.41943e-22
Camk2n1	-0.352828	0.000589762	-0.530576	1.24885e-13
Camk2n2	0.545654	0.000261843	0.406522	2.4051e-22
Camk4	-0.507816	8.31892e-07	-0.789006	2.04659e-49
Camkk2	-0.363008	2.75039e-08	-0.654601	1.51995e-35
Capn3	0.513045	0.00238349	0.570842	1.62469e-08
Capns1	0.349602	1.22789e-07	0.296069	1.60463e-11
Card10	-0.407532	0.00606191	0.268102	0.0349542
Card19	0.619657	0.000530444	0.267982	0.0146694
Cartpt	1.08823	0.000269686	1.15293	7.0021e-07
Casz1	0.412339	0.0174345	0.273615	0.00316803
Cbfa2t3	-0.653252	4.86154e-10	-0.351271	0.0412294
Cbln4	1.06734	5.27884e-06	1.84334	3.91614e-45
Cbx2	-0.969669	1.45784e-06	-0.315319	0.047702
Ccbe1	-0.693813	0.0184771	-0.979706	8.82265e-15
Ccdc13	0.525353	0.000397687	0.27082	0.0199542
Ccdc136	-0.386709	0.000721861	-0.268764	3.12977e-09
Ccdc141	-0.530374	0.00111681	0.276618	0.00162621
Ccdc184	0.694041	7.85658e-10	0.494033	1.21326e-19
Ccdc27	-1.90303	4.83194e-08	-1.34818	4.10403e-09
Ccdc39	-0.329712	0.0488081	0.501476	1.45902e-08
Ccdc40	-0.678365	0.038807	-0.690791	0.000146306
Ccdc73	-0.435296	0.00148364	0.271404	0.000283568
Ccdc84	-0.447466	0.0018526	0.465276	6.28886e-05
Ccdc92b	-0.267968	0.00332058	-0.263247	3.24531e-07
Cchcr1	-0.768118	3.21435e-07	-0.662229	2.54032e-10
Ccl25	-0.586252	0.000302931	0.305061	0.0310617
Ccn4	0.844432	0.0276033	1.18941	2.25732e-07
Ccne2	-0.774241	8.59949e-05	-0.621577	1.15433e-08
Ccng2	-0.552824	4.76776e-13	-0.627431	3.789e-35
Ccno	1.1325	0.00571241	0.69481	0.000458372
Cd24a	1.11343	2.19089e-09	0.815504	2.93715e-09
Cd274	1.58528	2.74725e-22	0.670429	4.9797e-06
Cd300c2	0.699998	0.00767538	0.440081	0.0263514
Cd37	0.691379	0.00145262	0.253668	0.0487639
Cd38	0.829203	0.000182531	1.12209	1.18738e-14
Cd68	0.540263	5.88767e-05	0.283316	0.00294325
Cd93	-0.531078	0.0164725	0.584459	2.52087e-05
Cd99l2	0.314777	7.67544e-10	0.268852	5.25924e-10
Cdc25a	-0.584357	3.10102e-05	-0.265729	0.0154893
Cdc7	-0.566071	1.33406e-05	0.549688	3.36189e-09
Cdh10	-0.356473	0.000150439	-0.497622	6.79642e-24
Cdh13	1.03413	5.71294e-28	1.20082	5.13181e-49
Cdh15	1.20898	3.3219e-07	1.20058	1.09343e-10
Cdh2	-0.326103	1.95226e-06	-0.258699	2.46623e-11
Cdon	0.899464	9.59596e-16	0.709464	1.26506e-33
Cdyl2	0.411458	0.0280813	0.787534	1.44995e-10
Cebpa	0.508087	0.00104259	-0.419872	2.0296e-05
Celsr3	-0.351696	0.00704241	0.582323	1.34215e-11
Cep128	-0.638276	7.10288e-06	-0.414206	0.000984142
Cep95	-0.382892	0.000619667	0.425924	0.000156841
Cfap100	0.602374	0.00137805	0.840254	1.20799e-11
Cfp	-0.666079	6.02825e-06	0.710528	0.00186242
Cftr	-1.39591	0.000367112	-1.10976	0.00157303
Cgref1	1.2597	7.53462e-38	0.891178	1.39715e-32
Chga	0.459087	7.90314e-06	0.353981	1.05184e-17
Chia1	0.738264	0.0466107	1.19467	3.08578e-06
Chn1	-0.271566	5.68274e-05	-0.513832	1.93305e-31
Chrdl1	-0.815739	2.26937e-07	-0.70543	1.55969e-12
Chrm1	-0.293872	0.0215125	-0.464942	3.15102e-22
Chrm2	0.385938	0.0205031	0.932365	2.27703e-29
Chrna3	-1.03722	0.00727986	-0.849379	0.00109368
Chst5	1.52082	0.000177416	1.75711	6.24164e-16
Chuk	-0.390558	0.000546349	0.364254	0.000289049
Cic	0.390849	0.000251523	0.886883	4.71674e-117
Cidea	1.92126	1.89651e-26	0.957505	4.02159e-06
Cited1	1.29375	8.24538e-08	1.34613	2.72177e-12
Clcn5	0.794713	5.00334e-16	0.99457	1.12982e-42
Cldn11	0.38228	0.0110903	-0.25573	0.000164284
Cldn14	0.964305	0.0306563	0.706835	0.0227009
Clec2l	0.259991	0.026186	0.291297	8.9349e-07
Cmya5	-0.477846	8.91295e-05	-0.368364	0.000879027
Cnksr2	-0.443592	0.000267658	-0.492577	2.40451e-34
Cnot3	-0.328359	0.00028125	0.293263	5.19182e-05
Cntln	-0.343495	0.00637302	-0.392791	1.08151e-07
Cobll1	-0.289459	0.0349702	0.356965	0.000333962
Col11a2	0.377427	0.0256104	0.463293	5.07055e-07
Col22a1	0.762185	0.0117878	1.14836	6.63753e-16
Col4a1	-0.331836	0.0293985	0.664726	2.01128e-10
Col5a3	-0.710107	0.0228444	0.983092	4.07784e-08
Col6a1	0.800564	0.00059669	1.509	5.22489e-29
Colca2	0.957891	0.0377845	0.905971	0.00292164
Colq	1.89589	2.10749e-11	3.00464	4.45376e-62
Comtd1	0.617372	2.43513e-05	0.754211	0.00260062
Cotl1	0.598491	2.67458e-08	0.56091	4.94985e-24
Cox17	-0.61813	9.91886e-05	0.348099	0.00145149
Cpeb1	-0.374438	0.000170351	-0.261031	0.000356938
Cpne5	-1.12683	1.5376e-10	-1.87069	9.37251e-50
Cpne6	0.335826	0.00338745	0.523118	2.51865e-14
Cpne9	-0.777927	0.00198556	-0.927451	1.49662e-19
Cpsf4l	-1.18632	1.5492e-07	0.465803	0.0119423
Creb5	0.997895	1.17952e-07	0.502145	0.000455867
Crebrf	-0.293259	0.00436886	-0.708016	1.4937e-51
Crem	-0.521627	3.18834e-05	-0.252429	0.0207468
Crhbp	0.849707	0.0183065	0.994693	7.86433e-90
Crhr1	-0.320369	0.041201	-0.80022	6.33875e-32
Crtac1	0.53216	2.2806e-06	0.496089	1.32292e-13
Cry1	0.377932	0.00540821	0.499062	5.25621e-11
Csdc2	0.662097	2.57674e-17	0.986412	1.14566e-155
Csrp2	0.886554	8.15814e-05	0.960503	1.49146e-14
Ctns	-0.294436	0.00697279	0.260136	0.000208314
Ctxn3	1.70751	2.00433e-08	0.808392	4.31819e-07
Cwh43	0.780766	0.0134114	0.76155	4.00751e-08
Cxcl12	-0.335065	0.0390786	0.403184	8.19413e-05
Cyb5r3	0.382902	3.97793e-07	0.297882	3.11214e-12
Cyfip2	-0.264452	0.000422379	-0.319357	6.56018e-19
Cygb	0.981058	3.30644e-32	0.693994	8.08093e-28
Cyp11a1	0.736688	7.01678e-05	0.993105	2.00599e-11
Cyp2s1	0.487448	0.0125919	0.422929	0.00649214
Cyp4f16	-0.442224	0.00691867	0.349983	0.00935843
D130043K22Rik	-0.414004	3.65123e-05	-0.400881	6.98898e-11
D830024N08Rik	-0.862279	0.0131749	0.726483	0.0414455
D930020B18Rik	2.39629	4.65125e-09	2.31434	2.63283e-14
Daam2	-0.269134	0.0127722	0.43044	5.38206e-11
Dact1	0.645894	0.0014905	0.742993	1.39128e-08
Dagla	-0.300161	0.00565226	-0.285905	7.64951e-07
Dbpht2	0.589652	6.13479e-06	0.489741	2.47213e-13
Dbx2	0.292231	0.0136044	0.496285	6.45799e-13
Dcdc2a	0.673001	9.60227e-05	0.386415	1.92536e-07
Dclre1c	-0.303384	0.0250399	0.251999	0.00333489
Dcp1b	-0.262958	0.0125172	0.25243	0.00188698
Dctd	-0.792649	4.62561e-09	-0.544506	6.65656e-10
Dcun1d3	-0.320366	0.00170445	-0.375907	1.52439e-09
Ddah1	0.400783	6.46493e-11	0.634371	2.20876e-28
Ddb2	-0.266867	7.88974e-05	0.28428	0.011542
Ddit4l	-1.08903	2.46973e-12	-0.951223	3.8277e-33
Ddn	-0.658395	0.00786878	-0.438	3.31682e-22
Derl3	-1.17757	0.0283173	-0.739982	0.0135281
Dgkb	-0.545655	1.5196e-06	-0.848675	8.28266e-28
Dgkg	0.2952	0.00283496	0.495263	3.5692e-11
Dgkk	2.19879	1.28238e-08	1.33711	0.000273259
Dgkz	-0.470473	2.84066e-05	-0.650233	1.39953e-31
Dhrs13	0.927169	1.11595e-06	0.798012	7.71158e-11
Dhx32	0.274164	0.00116102	0.253663	0.000106045
Dio2	-0.459708	0.000163506	-0.397943	0.0330569
Dip2c	0.313351	4.77814e-05	0.354705	4.60642e-20
Dipk2a	-0.317437	0.0361714	-0.528133	5.22057e-12
Dkk2	0.900209	0.0166596	0.489118	0.010021
Dmc1	-1.03662	0.0119629	0.699561	0.0330569
Dmd	-0.340056	0.00248044	-0.370006	2.37662e-11
Dmkn	0.726409	0.0210553	0.682776	0.00491825
Dnah5	0.562675	0.0109013	0.734446	1.01063e-16
Dnaja4	-0.300005	2.08666e-05	-0.270897	8.47438e-08
Dnajc13	-0.469621	2.10749e-11	-0.326372	5.9074e-12
Dnajc21	-0.637192	3.02204e-06	-0.682498	8.83324e-12
Dnase1l2	-0.897779	3.9478e-06	0.771361	0.00182506
Dnase2a	0.480466	0.000146852	0.535214	5.71033e-05
Dnhd1	-0.597676	0.000400213	0.671527	1.28555e-05
Dnmt3a	-0.321983	2.27003e-06	0.277447	8.53247e-05
Doc2a	0.55778	8.03341e-05	0.424656	1.2232e-06
Dok3	-0.646375	0.000322064	0.845234	0.000104736
Dok5	1.29763	3.35239e-35	1.04567	6.59533e-91
Dok6	-0.606213	0.000576222	-0.593572	3.07773e-13
Dot1l	-0.537538	9.67162e-06	0.48457	2.9976e-05
Dpy19l3	0.309413	0.000132039	0.741674	5.54545e-86
Dpysl3	0.275522	0.00120253	0.351362	2.44052e-11
Dpysl5	0.81001	3.77775e-28	1.01249	5.83564e-49
Dusp11	-0.536002	9.94769e-06	0.491431	5.5904e-07
Dusp22	0.351144	8.14066e-05	0.360031	2.92177e-11
Dusp26	0.810544	2.37701e-18	0.67903	1.03466e-86
E130317F20Rik	0.431531	0.0217436	0.407266	0.0135354
E430024I08Rik	-0.529236	0.0160579	-0.331599	4.4463e-05
E430024P14Rik	0.369285	0.0194483	0.472199	0.0210975
Ecm1	-0.440697	0.0381561	0.679408	3.57314e-10
Eda	-0.357148	0.0327538	-0.53615	2.9284e-05
Ednrb	0.364275	0.00142417	0.362124	1.13301e-06
Efcab12	-0.378133	0.0152496	0.613343	7.39338e-07
Efemp2	0.320915	0.0493786	0.615692	8.00879e-08
Efnb1	-0.450233	0.000246215	-0.505284	7.15978e-08
Egr1	-0.513366	0.0446605	-0.862918	1.80113e-05
Eif5a2	-0.398582	0.00271491	-0.745108	2.36204e-51
Elk1	-0.398173	9.37471e-08	-0.355207	1.18644e-11
Ell2	-0.323008	0.0137442	-0.567729	1.98286e-14
Elmo1	0.356473	5.20257e-06	0.325243	7.4417e-07
Elovl5	0.294117	0.00028024	0.407892	4.53794e-14
Emc10	0.405708	0.000226925	0.303419	1.40077e-13
Eml2	0.411604	1.00497e-05	0.379156	3.13624e-11
Eml5	-0.40524	5.23215e-05	0.606111	8.91141e-10
Emp1	0.773324	0.0110751	1.13647	3.03325e-12
Enc1	-0.298089	0.00173778	-0.367208	1.90294e-07
Eng	-0.399184	0.0166333	0.342613	0.00158635
Enpp6	0.734703	2.84694e-08	-0.254931	0.0100042
ENSMUSG00000071860.1	-0.549441	0.0202959	-0.272143	0.0164515
ENSMUSG00000087014.1	-1.5178	9.74369e-06	0.610139	0.032464
ENSMUSG00000096954.1	-0.861044	0.00211607	0.451654	0.00441375
ENSMUSG00000097051.1	-2.15239	0.0047122	0.822278	0.0281888
ENSMUSG00000097242.1	-0.349263	0.0390793	0.64129	0.00318535
Entr1	-0.303345	1.4143e-05	0.335296	1.64687e-08
Epb41l4a	0.687396	0.000207403	0.646105	0.000256759
Epha2	-1.03584	8.6182e-05	0.434894	0.0418257
Epha6	-0.926012	1.48037e-08	-0.462224	2.6195e-05
Epha7	-0.330205	0.00816881	-0.322236	6.29634e-08
Epop	-0.915851	0.00100996	-1.15538	3.75103e-82
Ero1lb	-0.294568	0.000659565	-0.260437	0.00278818
Esr1	1.01595	0.000114218	0.475811	0.0345204
Ets2	0.358047	3.11055e-05	0.27359	3.11652e-06
Etv5	0.311955	0.00428077	0.494152	2.29408e-05
Evc2	-0.620683	6.31984e-05	-0.722906	9.62312e-22
Exoc3l4	1.39627	2.71905e-05	0.785265	0.0208426
F420014N23Rik	-0.344335	0.000663116	0.526578	0.00397093
F730043M19Rik	0.357662	0.00485661	0.548395	5.42035e-19
Faah	-0.416549	0.000396546	-0.343295	4.10726e-13
Fabp3	0.384268	0.00114323	-0.334017	2.03592e-13
Fads6	0.295069	0.00265529	0.375099	1.93212e-12
Fam126a	0.493704	3.55731e-06	0.27847	0.000178935
Fam129b	-0.384283	0.00168771	-0.555922	4.38036e-13
Fam149a	0.42293	3.99569e-07	0.435762	5.449e-17
Fam163b	0.476575	0.000573035	0.375358	2.1804e-15
Fam173a	0.300918	0.00125156	0.347914	9.34047e-14
Fam189a2	0.455942	0.000459932	0.660049	1.31683e-18
Fam193b	-0.328009	0.000777884	0.65035	1.53333e-12
Fam205c	-0.710358	0.00255893	-0.716338	1.2707e-09
Fam214a	0.263883	0.00382708	0.495345	3.67492e-12
Fam217b	-0.286919	0.000323182	-0.456005	6.96753e-26
Fam227a	-0.724866	1.09394e-07	0.427372	0.00029672
Fam228a	-1.2421	1.06771e-10	0.788951	0.000403927
Fam3c	-0.416516	1.17933e-05	-0.813208	5.5544e-79
Fam71e1	0.524339	0.00668855	0.370734	0.00921224
Far1os	-0.485062	0.00424645	0.423878	0.0293399
Fat3	-0.711148	2.38911e-07	-0.29741	9.91886e-05
Fbh1	-0.260349	4.67883e-07	-0.254882	1.56397e-12
Fbn2	-0.618868	0.00801434	0.422038	0.00121025
Fbxo34	-0.374303	1.19057e-06	-0.542989	4.83822e-19
Fbxo7	0.64993	4.78411e-21	0.88559	1.36583e-76
Fbxw9	0.281391	0.0111596	0.319799	2.12567e-05
Fgd5	-0.750759	1.36609e-06	0.478278	0.000797452
Fgf18	1.40625	1.21317e-05	1.05747	3.9158e-14
Fgfrl1	0.266024	0.0303278	0.52639	1.78462e-13
Fhod1	-0.615332	2.04251e-05	0.390368	0.000793093
Firre	-0.301262	0.00646985	0.551454	2.85799e-11
Fjx1	0.435155	1.24534e-05	0.34986	4.22058e-08
Fkbp5	-0.443089	0.00040395	-0.413435	0.00559851
Flna	-0.349271	0.00104591	0.517648	9.25856e-11
Flnb	-0.623836	1.75794e-08	0.349062	0.000153516
Flt1	-0.662662	5.02173e-08	0.287321	6.41832e-05
Flt4	-0.661798	0.00648366	0.530759	0.000211581
Flywch2	0.789817	2.95108e-08	0.328025	0.0170831
Fn3k	-0.352894	7.12135e-06	-0.389934	6.47465e-14
Fndc8	-0.710311	0.000816701	0.714467	0.000668362
Fosb	0.513108	0.0180465	-0.475328	0.0370363
Foxk2	-0.266155	5.82924e-07	-0.299206	2.26326e-11
Frat1	0.981841	2.76951e-24	1.07841	4.74416e-36
Frmpd3	0.289669	0.0275283	0.360087	1.92102e-11
Frzb	-0.800184	0.00165412	-1.01613	2.0532e-25
Ftx	-0.603998	3.06863e-05	0.695948	3.35854e-05
Fut10	0.47829	8.88269e-06	0.297629	4.9797e-06
Fv1	-0.472154	0.0113919	-0.314315	0.00736068
Fxn	0.516092	0.039161	0.442877	3.22955e-06
Fxyd1	0.375681	0.0421462	0.250045	0.00908089
Fzd1	-0.540298	3.89935e-05	-0.431024	9.61118e-05
Fzd10os	-0.541742	0.0203822	-0.863499	1.31144e-06
Gabarapl2	0.448893	2.75158e-11	0.290652	1.05088e-09
Gadd45b	0.683691	3.92624e-06	-0.590283	0.00145257
Galnt10	0.426693	5.5734e-05	0.410823	1.93591e-13
Galnt14	0.453075	2.9594e-06	0.531644	5.6826e-25
Galnt15	-0.954227	1.85076e-05	-1.01939	2.74692e-13
Gap43	0.518522	2.38618e-09	0.502944	2.27645e-11
Garnl3	-0.491867	2.96428e-06	-0.371254	6.94043e-08
Gas1	0.607067	0.000415483	0.324624	0.000108089
Gas8	-0.358765	0.000537932	0.283531	7.47299e-05
Gbp3	0.625596	0.000301298	0.283262	0.0447991
Gcsh	0.49725	6.22314e-07	0.326446	1.20776e-07
Gfap	0.601813	2.05082e-05	0.302467	0.0406006
Ggcx	-0.282688	0.0278686	0.407944	2.09439e-06
Gigyf1	-0.270343	0.0163086	0.271932	8.01542e-06
Gipr	1.09159	2.70457e-05	2.1869	1.06632e-59
Git1	-0.547642	1.53965e-12	-0.372614	5.73664e-15
Gjb1	0.60627	0.00028689	0.309315	0.00887698
Gjd2	0.519936	0.00174693	0.335596	0.000686551
Glp2r	0.60164	7.76411e-07	1.91034	1.74281e-65
Glra3	-1.33974	1.02077e-08	-1.01644	4.02191e-05
Gm10010	-0.626817	0.000718231	-0.309164	0.00362023
Gm10118	-0.61611	0.00667042	-0.335232	0.00994311
Gm10421	-1.42846	0.021197	-0.689134	0.00108811
Gm10544	-1.29863	0.00142417	0.656837	0.0221322
Gm10754	-1.41294	0.00775192	-0.745773	0.0233149
Gm10791	-0.957293	2.56682e-07	0.672168	0.000306482
Gm11948	-1.30527	0.0266703	1.07902	1.82305e-05
Gm12940	-0.436209	0.00151479	0.399796	0.000382178
Gm13306	-0.575121	0.0467236	-0.994866	3.13486e-10
Gm13563	-0.315071	0.000245502	0.53129	0.0146209
Gm13889	0.620067	0.00205693	0.409172	5.23254e-06
Gm14137	-0.899546	6.44951e-05	0.98451	4.61455e-08
Gm14827	-0.4739	0.0177315	1.36475	2.25595e-13
Gm15347	-0.583656	0.00240085	0.731151	0.0159115
Gm15513	-1.07232	8.46255e-06	0.69377	2.0936e-05
Gm15612	0.736002	1.62221e-13	0.940971	0.000895463
Gm15721	1.14958	8.05707e-06	1.56101	1.33258e-38
Gm15777	-1.03915	1.41041e-05	0.558154	0.0106059
Gm15893	-1.23194	0.00181531	0.602493	0.00657729
Gm16008	-0.535131	0.00132423	0.544861	0.00630664
Gm16023	-0.696936	1.65135e-06	0.658082	0.00567766
Gm16105	-0.593942	8.758e-09	0.743661	0.00540976
Gm16153	-0.366553	0.02826	0.484349	0.0227252
Gm16267	0.521048	0.0465682	0.973966	2.76326e-05
Gm16364	-1.35718	0.000418034	0.618632	0.0289476
Gm16485	-0.391973	0.0405775	-0.371501	1.13221e-07
Gm17096	1.02353	0.0431911	0.642392	0.0466121
Gm17112	-0.453808	0.038513	0.460867	0.0122931
Gm17322	0.845211	2.92802e-08	0.510148	8.74083e-05
Gm18609	-0.664897	0.000311221	-0.472023	8.69187e-08
Gm19410	0.97285	3.78709e-06	0.881257	4.52388e-28
Gm19426	1.4021	0.00410734	1.00285	1.91048e-05
Gm20219	-1.06701	0.000694894	1.07943	0.00106152
Gm20501	0.612806	0.0313555	0.595365	0.000869878
Gm20628	-0.837046	0.048923	-0.983377	8.90156e-06
Gm2065	0.442446	0.000941087	1.41713	1.03972e-06
Gm20754	-0.990821	0.0352301	-0.559536	0.0077702
Gm21781	-0.836563	1.53612e-07	0.457039	0.00105055
Gm2238	-1.14587	0.0412465	0.676449	0.0344899
Gm22478	-1.92661	0.0022367	0.625939	0.0226251
Gm24966	-0.558672	0.0487297	0.584137	0.00907207
Gm25129	-1.17757	1.47492e-06	0.573853	0.00153743
Gm26724	-0.745618	8.97712e-06	0.455413	0.0475993
Gm26789	-1.42467	0.000246816	0.588061	0.0266604
Gm26871	-0.718913	0.0196389	0.587788	0.000329295
Gm27209	-0.783396	0.0276664	0.914244	3.02607e-05
Gm28119	-0.973876	0.00395355	0.797919	0.000273583
Gm28192	-0.339757	0.00616802	0.537995	0.0103649
Gm28307	-1.58984	0.000401454	0.747924	0.0110518
Gm28578	0.925473	0.0134815	1.21644	4.05784e-09
Gm29237	-0.522568	0.00229443	0.76263	4.24793e-05
Gm29502	1.3069	0.000211501	1.36785	3.22193e-08
Gm30238	-0.547327	0.0110281	0.679915	3.31065e-05
Gm3055	-0.930984	0.00028689	-0.333006	0.043379
Gm34934	0.871093	0.0045995	0.667849	0.00745116
Gm3510	-0.684485	0.0157253	-0.545944	0.00254265
Gm36356	1.05566	0.0181436	0.668825	0.021054
Gm3667	-1.76962	1.07324e-07	-1.2042	1.50974e-08
Gm3693	-0.643644	0.0434461	-0.515945	0.0013469
Gm36936	-0.637782	0.00831052	0.573564	0.00165454
Gm37090	-0.507749	0.00106762	0.660352	8.75019e-08
Gm37459	-0.298293	0.000834116	-0.371586	4.3422e-06
Gm37608	-1.5248	8.56362e-07	0.512748	0.000891878
Gm37621	-0.605847	0.0363924	0.498622	0.00457062
Gm3764	-0.314719	0.00862048	0.923424	4.41251e-10
Gm37850	-1.69481	6.92728e-05	0.578138	0.0103815
Gm37963	-0.56149	0.00986644	0.783286	1.21325e-07
Gm38020	-0.890812	9.54313e-05	0.692808	3.58638e-08
Gm38077	-0.747858	0.0010103	0.812751	4.77956e-08
Gm38102	-0.574092	0.00152969	0.655944	0.000274169
Gm38357	-1.01087	0.0234522	0.799023	0.00154077
Gm40841	-0.649223	1.93747e-06	0.61311	8.81752e-11
Gm4134	-0.855904	0.0112484	-0.476869	0.0126152
Gm42433	0.556677	0.0104586	0.461893	4.87599e-10
Gm42735	-1.0306	0.0216689	1.06419	2.08855e-05
Gm42979	-0.513985	0.00182373	0.7864	1.164e-05
Gm43012	-1.26737	2.80993e-05	0.787051	0.00117544
Gm43059	-1.93506	0.000338792	0.483752	0.0498483
Gm43080	-1.05822	0.000414519	0.819748	5.1051e-05
Gm43272	-0.466876	0.0320671	0.760453	0.00147319
Gm43339	-1.46764	0.000172156	0.582973	0.0259882
Gm43481	-0.462581	0.0421101	0.745475	5.48438e-06
Gm43672	-0.706231	0.00153237	-0.489697	2.46768e-07
Gm43843	-1.00963	1.57878e-07	0.399281	0.00818745
Gm43858	-0.727155	0.00273766	0.668608	0.00246086
Gm43980	-0.680392	0.00452639	0.651863	8.07711e-07
Gm44199	-1.08112	0.000987211	0.47119	0.0228871
Gm44200	-0.973781	0.00062889	0.557035	0.0379224
Gm44667	-1.28353	0.00143012	0.780458	0.0022639
Gm44830	-2.26615	0.00017318	0.499053	0.0427539
Gm44846	-1.6046	2.1093e-07	0.542338	0.00722949
Gm44866	-1.14115	0.00148734	0.919963	0.00025722
Gm45110	-1.06422	0.000159426	0.525165	0.0248194
Gm45124	-0.990717	0.0463454	1.13489	0.000467718
Gm45221	-1.29466	0.0473314	0.935134	0.00341924
Gm45250	-0.424953	0.0350799	0.310353	0.0491942
Gm45342	-0.901417	0.0327771	0.720527	0.0243713
Gm45591	-1.13285	1.68392e-05	0.354978	0.0432031
Gm45632	-1.02597	0.00810871	0.572904	0.0449823
Gm45743	-1.05664	0.00257114	0.69189	0.00159343
Gm45767	0.59608	1.4524e-05	0.747974	2.88736e-06
Gm45874	-2.21769	0.000150404	0.637168	0.0437744
Gm45949	2.14017	0.00370727	2.72679	3.26148e-29
Gm46123	-1.76906	0.000779633	-0.786122	0.00652409
Gm46430	-0.685009	1.05234e-07	-0.493074	2.37456e-10
Gm46432	-1.01383	0.00844271	0.719068	0.00835614
Gm47155	-0.477926	0.00681392	-0.417174	9.32081e-08
Gm47260	-0.73098	0.000182531	0.552427	7.97438e-06
Gm47694	-0.651148	0.000644828	0.526177	9.17743e-05
Gm47701	-1.10229	0.00286226	0.644859	0.0383559
Gm47798	-0.860591	0.00241632	0.636113	0.0101678
Gm48062	-0.47172	0.000386831	0.756068	8.53054e-05
Gm48063	-1.21992	0.00981404	0.86546	0.00854441
Gm48677	-1.0796	0.00154826	0.566674	0.0402883
Gm49163	-1.06557	2.43998e-08	0.408949	0.0100251
Gm49284	-0.502464	0.00049139	0.400784	0.0061844
Gm49396	-1.18843	0.0238674	1.06781	0.000358979
Gm49550	-1.45775	4.93929e-06	0.664506	0.025474
Gm49668	-0.455703	7.089e-08	0.52877	0.00116009
Gm49702	-0.994419	0.00174548	1.00884	0.00190771
Gm49759	-0.411185	0.00173818	0.541951	8.02253e-05
Gm5045	0.531899	0.00727986	-0.7068	0.0285339
Gm5619	0.483502	0.0398543	-0.496312	0.0355486
Gm6421	0.428548	0.0170906	-0.295728	0.0180062
Gm6658	0.659979	0.0314157	-0.568846	0.01376
Gm765	-1.81389	0.000619807	-1.47496	6.25555e-08
Gm9017	-0.738022	0.0104293	-0.710792	0.00122296
Gm9801	-1.00004	4.87288e-06	0.480533	0.00431513
Gm9996	-0.563355	0.0431975	-0.793721	0.0220118
Gng2	0.537352	0.00359008	0.318888	1.12088e-11
Gng7	0.525381	3.76388e-05	0.646957	0.00125523
Gpc3	0.918723	1.86318e-05	0.437816	0.0072096
Gpc4	0.550713	0.00730599	0.549245	3.13486e-10
Gpd1	-0.286993	0.00281285	-0.482566	1.0089e-12
Gpn3	0.370028	0.00365892	0.284307	2.96463e-07
Gpr135	0.301983	0.0339027	-0.313893	3.00597e-06
Gpr155	-0.344106	0.00012652	-0.462445	3.86778e-14
Gpr158	-0.502409	6.69394e-11	-0.653484	2.85242e-55
Gpr176	0.365946	0.0209834	0.403623	4.11654e-10
Gpr26	-0.513536	3.87742e-05	-0.422649	1.03159e-17
Grasp	-0.458211	0.000113207	-0.688198	4.46793e-20
Grb10	0.508868	2.42174e-10	0.439864	1.86303e-06
Gria3	-0.537369	4.32195e-09	-0.415264	3.52978e-21
Grin1os	-0.361956	8.24517e-07	0.694702	1.11028e-05
Grin2a	-0.57647	5.30307e-06	-0.357234	1.01673e-07
Grin2b	-0.578505	7.17266e-07	-0.337309	1.61609e-07
Grip1	0.426697	0.000105925	0.534799	1.94418e-24
Grm2	-0.690442	0.0199389	-1.55968	2.6082e-56
Grm3	-0.259963	0.0015785	-0.568274	6.06728e-12
Grm5	-0.323398	0.00817423	-0.265889	7.79448e-07
Grp	2.13648	1.22353e-10	0.960184	5.69667e-21
Gsg1l	-0.593554	4.36485e-07	-0.918893	3.52907e-44
Gsn	0.453121	0.00014104	0.278159	5.93358e-06
Gss	-0.476286	3.55731e-06	0.302377	1.46233e-05
Gstt3	-0.992527	0.0175045	0.503328	0.0416349
Gucy1a2	-0.740803	0.000119409	-0.349543	0.000434807
Gucy2e	0.869157	5.44448e-09	0.349147	0.00286935
Gucy2g	1.04323	0.0117525	0.27162	0.00102883
H2-K1	0.43123	0.0025142	0.440146	7.57838e-09
H2-M10.2	-1.05211	0.00395615	0.739858	0.0254283
H2-Q4	0.621525	0.00759185	0.514569	0.00357408
H2-Q6	1.12889	0.0305069	1.30355	1.01986e-06
H2-Q7	1.81655	3.41809e-05	1.29375	0.000167104
H2-T23	-0.463301	0.00314256	-0.553309	7.39297e-08
H60b	-1.96911	0.00417678	-1.72224	1.02763e-05
Hcrtr1	1.40144	1.05147e-07	1.56399	2.38364e-26
Hdac5	0.306517	0.00323126	0.432274	1.4475e-20
Hdhd3	0.659663	7.24892e-05	0.267627	0.0369177
Hdhd5	-0.469792	6.06812e-07	0.363967	4.36532e-06
Hebp1	0.328332	0.0109466	-0.27905	1.03217e-05
Helq	-0.44105	1.67253e-06	0.34044	0.000193995
Hey2	-0.509431	0.0377155	-0.482053	0.00161762
Hif3a	-1.21372	1.41914e-06	-0.762875	0.0067103
Hilpda	0.364384	0.0120427	-0.300338	0.0242854
Hipk4	-0.45198	1.19069e-05	-0.316867	1.45736e-10
Hist3h2a	-0.501557	4.32634e-05	-0.255742	0.0112457
Hist3h2ba	0.445211	0.0337689	-0.26242	0.00150584
Hmgn3	0.489779	2.8459e-07	0.722982	7.56314e-30
Hmmr	-1.32357	0.0325957	-1.24143	3.91867e-07
Hoga1	1.66649	2.79885e-10	0.784944	0.000519218
Homer1	-0.788387	2.7067e-12	-0.581912	0.00502922
Hps5	-0.295184	0.0063574	0.340512	1.45464e-05
Hrk	0.561177	6.59797e-07	0.429784	2.71008e-07
Hs6st2	0.75964	1.71104e-12	0.670158	7.2728e-28
Hs6st3	-0.806906	0.000478924	-0.396289	1.34131e-05
Hsd17b12	0.329847	0.00018819	0.610077	1.03133e-56
Hsdl2	0.558968	4.37473e-14	0.491635	2.55675e-20
Hsf1	-0.275996	0.00572126	0.293278	1.50577e-07
Hspa12b	-0.542439	0.000271405	0.410898	2.4847e-05
Hspa1b	-1.14912	0.00110684	-1.10521	4.53833e-16
Hspb6	0.544383	0.000702012	0.766445	3.02183e-14
Hspb8	0.371799	0.0158376	0.310809	0.00392642
Htatip2	0.321392	0.0329493	-0.270615	0.000655888
Htr1a	-0.895709	1.51404e-06	-0.892028	3.20092e-23
Htr1b	-0.690787	6.95929e-05	-0.344717	0.00965937
Htr1f	-0.70429	0.0433653	-0.468116	0.00418159
Htr2a	-0.843916	5.59273e-07	-0.902098	3.43468e-28
Hunk	-0.534979	4.15979e-05	-0.7068	2.83454e-10
Ice2	-0.355331	0.00359008	0.376199	8.51625e-06
Ifi27	0.430681	0.0149341	0.522495	3.58957e-15
Igdcc3	-0.769859	0.00745554	-0.803061	0.000225809
Igf2bp3	-0.496151	0.00160233	0.441645	5.68234e-05
Igsf3	0.299571	0.0134063	0.521428	1.67478e-15
Il17rc	0.542209	0.0427442	0.330463	0.0268667
Il18bp	-0.65891	1.15122e-06	0.558517	0.00166549
Il1rapl2	-0.549599	0.0433464	-0.490237	0.000203752
Il33	0.517131	7.7534e-07	0.353634	8.02614e-07
Il3ra	0.67594	0.0440421	0.545353	0.00815173
Il4ra	-0.567672	2.74588e-05	-0.462214	6.2944e-06
Impa2	0.45594	0.00424112	0.302628	0.0113516
Incenp	-0.69825	8.98361e-13	-0.910596	1.59548e-36
Inf2	-0.49356	5.30533e-05	-0.373553	5.4293e-08
Ing4	-0.722015	0.0251502	0.694513	0.0128986
Inka2	-0.389396	0.000874551	-0.530593	1.48356e-11
Inpp5f	0.442086	6.37634e-12	0.49793	3.4136e-50
Insyn2b	0.648631	0.00292649	1.12037	8.34498e-05
Ints10	-0.36925	1.66428e-09	0.343183	1.26933e-08
Ints6l	-0.401852	0.00199047	0.396586	5.35847e-06
Iqce	-0.344606	0.00141951	0.39883	1.67099e-07
Irf9	-0.310562	0.0154967	0.428002	0.00138989
Irs2	0.325701	0.000147558	0.475451	0.00242519
Ism1	-0.579907	6.90428e-05	-0.393957	3.21791e-07
Itga10	-0.691304	0.0325416	0.884753	0.000148135
Itga4	-0.68205	0.00363473	-0.574347	2.30358e-11
Itga8	0.648768	0.00040153	0.821671	1.79836e-13
Itgb4	0.397461	0.0119496	0.405244	1.10835e-05
Itih3	0.318078	0.00986644	0.776083	4.588e-07
Itpkc	-0.333398	0.00416737	-0.426151	0.000802472
Jade2	-0.474792	2.16002e-10	-0.404358	1.06129e-06
Jade3	-0.358565	0.0197991	-0.303786	0.000524182
Jdp2	-0.547738	3.10424e-06	-0.701655	2.09831e-17
Jsrp1	0.825037	0.0118037	-0.695936	5.02934e-06
Junb	0.869148	0.000573035	-0.728365	0.00462591
Kalrn	-0.374932	0.00102466	-0.335535	1.83008e-12
Kbtbd2	-0.264832	0.00946573	-0.27255	2.13137e-06
Kcna2	-0.295548	0.00154938	-0.270987	3.9006e-09
Kcnb1	-0.524995	1.19555e-12	-0.341761	8.32476e-07
Kcng1	0.310914	0.0463454	0.494292	0.000141708
Kcng4	0.806786	9.66926e-05	0.987188	2.32625e-16
Kcnh4	-0.659282	0.000398886	-0.33064	0.00406755
Kcnh5	-1.13764	1.4152e-10	-1.03325	5.33063e-23
Kcnip1	0.636629	1.05182e-07	0.564436	2.46796e-21
Kcnj2	-0.671737	9.26202e-06	-0.698627	7.425e-08
Kcnj5	2.31067	4.22587e-12	1.76041	4.07336e-08
Kcnk10	0.823128	5.44841e-06	0.964428	5.70824e-35
Kcnk12	0.564635	0.035136	0.283394	0.000206594
Kcnk3	0.37816	0.00958168	0.338418	5.515e-07
Kcnq1ot1	-0.586746	0.000386583	0.578051	0.000629378
Kcnq3	-0.261529	0.0192753	-0.319948	2.2406e-09
Kcns1	0.852441	3.46046e-05	0.777965	2.4051e-22
Kcns3	0.426926	0.0142825	0.630451	4.14072e-11
Kcp	-0.946173	0.000334728	0.632499	0.0322288
Kctd15	-0.551406	1.25736e-05	-0.941309	1.60944e-37
Kctd16	-0.680853	0.000473895	-0.371715	0.00023638
Kctd4	1.14745	9.60199e-21	0.735544	2.03178e-17
Kdm6b	0.577934	1.03922e-07	0.707231	2.5663e-05
Kdm7a	-0.619044	1.41866e-07	-0.373829	0.00017815
Kif16b	-0.326833	0.00446638	-0.273529	0.00164779
Kif17	-0.552853	4.39605e-05	-0.578787	1.53091e-25
Kirrel3	0.542636	1.26316e-08	0.811067	7.2728e-28
Klf10	-0.331068	0.0143981	-0.752675	0.00151784
Klf16	-0.423179	0.000193901	-0.742341	2.39011e-28
Klf5	0.55602	0.0152846	0.404618	1.3698e-09
Klhdc8b	0.897217	3.53056e-15	0.938757	5.48263e-39
Klhl23	-0.368316	0.000595613	-0.571532	3.48273e-25
Klhl24	-0.260801	0.00181138	-0.318817	2.99053e-24
Klhl32	0.580428	1.96624e-08	0.882099	7.53564e-34
Klhl4	0.360934	0.00601541	0.296508	1.69956e-05
Klhl40	0.734763	0.0106913	-0.303393	0.014873
Klk6	1.3981	2.41045e-09	1.04372	5.61905e-08
Kmt2a	-0.449487	2.71192e-06	0.33454	0.00174915
Krba1	-0.315835	0.00193829	0.272255	0.0001961
Kremen2	1.71424	2.44639e-08	1.38021	1.8563e-12
Krt1	1.05335	5.27786e-08	0.465765	0.00426067
Krt77	1.77537	2.13098e-26	1.57531	2.86066e-38
L3mbtl1	-0.394217	0.0239989	0.658686	3.49061e-07
Laptm5	0.274094	0.0268089	0.287466	7.58815e-07
Layn	1.05642	4.62561e-09	1.78363	1.52567e-41
Lbh	0.670512	9.20633e-21	0.552635	6.54672e-74
Lcat	0.420899	7.36915e-06	0.285879	0.00339601
Ldb2	0.565437	2.2806e-06	0.605499	5.22221e-19
Leng8	-0.436453	0.00121151	0.714499	1.76791e-07
Lgals1	0.604377	0.0313936	0.340759	1.68413e-05
Lgi1	-0.341591	3.34723e-05	-0.659412	1.69519e-73
Lingo2	-0.324203	0.00214468	-0.323608	6.0599e-09
Lmbrd2	-0.338256	0.0200472	-0.393034	1.97103e-07
Lmln	0.317789	0.00350324	0.416946	8.75019e-08
Lmo1	0.716894	5.24606e-05	0.437557	0.000387166
Lmtk2	-0.394728	3.39222e-05	-0.429884	3.59708e-18
Lpcat2	0.38091	0.00231943	0.261788	0.0003259
Lpcat4	-0.354232	0.000127175	-0.302011	6.01321e-11
Lpl	0.711948	0.000136414	0.325333	3.24833e-06
Lratd1	-0.462097	6.54015e-06	-0.398805	3.08027e-12
Lrch3	-0.402693	1.47559e-06	0.516065	4.70076e-07
Lrfn2	0.51786	0.000454413	0.419211	1.67321e-05
Lrfn5	-0.29173	0.00159163	-0.442855	1.22573e-18
Lrig1	0.542992	3.36672e-12	0.786785	5.99532e-24
Lrrc1	0.280249	0.0397363	0.738581	1.36542e-19
Lrrc10b	-0.685987	0.0449307	-1.14881	0.0430817
Lrrc32	-0.667129	0.0267511	-0.636374	2.65038e-06
Lrrc55	0.516272	9.11418e-05	0.72336	4.55803e-22
Lrrc6	0.342013	0.0461777	-0.567826	5.78512e-06
Lrrc8c	-0.301347	0.0115372	-0.271592	0.000134364
Lrrk2	-1.04436	2.31021e-24	-0.749337	6.08915e-21
Lrrn4	1.22127	0.0141424	1.54683	4.60262e-08
Lrrtm3	-0.34293	0.00180435	-0.39616	3.11339e-12
Lrrtm4	-0.311731	0.0120676	-0.478875	1.76703e-07
Lsamp	0.299684	0.000428232	0.324228	4.10756e-22
Lsm11	0.836978	6.02072e-08	0.950057	5.36363e-31
Ltbp3	0.315902	0.0118691	0.542108	4.56555e-16
Lurap1	0.456137	3.2518e-07	0.255659	8.51021e-05
Lypd6b	0.637129	0.00398605	0.334282	0.000178935
Lysmd1	0.522748	0.000303848	0.324205	0.00110553
Lyst	-0.494441	8.58777e-06	-0.318716	1.40365e-07
Macrod1	0.647232	0.000474933	0.312558	1.85671e-06
Maff	1.15885	5.76562e-06	2.11978	2.62775e-32
Malat1	-0.579863	0.0119343	0.462501	0.0072096
Malt1	-0.393141	0.00196581	0.449	8.44865e-05
Mamdc2	1.31735	1.31863e-05	1.2781	8.12553e-11
Mamdc4	-0.547372	0.0285732	0.934538	3.38774e-07
Maml3	0.59849	0.00010391	0.992306	2.96489e-10
Man1a2	-0.311805	4.39537e-05	-0.432988	6.71058e-42
Map3k6	-0.654859	0.00144651	-0.704429	3.45547e-05
Map4	0.41201	7.95996e-18	0.466815	4.30277e-42
Mapk1ip1	-0.462526	3.92896e-07	0.303767	2.19415e-05
Mapk3	0.436401	1.20711e-12	0.365455	3.89126e-07
Mapk4	-0.364824	0.00397451	-0.403271	1.41066e-07
Mast1	0.34867	0.0349362	0.690218	3.9997e-45
Mast3	-0.490282	4.2577e-06	-0.297785	3.52316e-08
Mat2b	-0.310078	0.000266952	-0.766618	2.61427e-48
Matn4	0.357904	0.0264438	0.742829	1.20688e-24
Mbd6	-0.343419	0.0279372	0.374358	0.000217237
Mc4r	0.975814	0.0318817	1.68855	4.46462e-34
Mcf2l	-0.307706	0.000225654	0.331645	9.27084e-07
Mcm10	0.946274	0.00470186	1.122	3.92823e-05
Mctp2	-0.968526	0.0296366	-0.901809	6.37594e-05
Mcu	0.405177	8.66545e-05	0.645534	4.37961e-40
Med12	-0.301714	0.0298975	0.440415	1.26937e-07
Meg3	-0.619995	1.439e-06	0.888895	1.09865e-09
Mei1	-0.733967	0.042375	-0.943187	2.99663e-13
Mertk	-0.626286	3.63158e-09	-0.259036	0.00167162
Metrn	0.626563	0.000591715	0.617715	6.85389e-07
Mettl17	-0.274495	0.025118	0.503766	5.99479e-07
Mettl27	-0.66465	1.58034e-05	-1.04138	3.78815e-27
Mettl7a1	-0.28156	0.000516561	-0.303198	1.70048e-05
Mfap4	-0.994359	0.000290926	-0.87871	0.000252141
Mfsd2a	-0.381029	0.00607694	0.42501	0.000310014
Miat	-0.813738	8.85095e-05	0.375736	0.024473
Mid1	-0.689007	0.041701	0.390147	0.000830768
Miip	-0.29324	0.0207032	0.355452	0.0016618
Mir124a-1hg	-0.920665	2.84633e-12	0.553786	0.00114016
Mirg	-0.379136	0.0117331	0.959839	1.0718e-07
Mks1	0.417172	0.0298089	0.534502	1.75599e-05
Mme	-0.524253	0.00704544	-0.531427	2.37653e-05
Mmel1	-0.881653	0.00727463	-1.15871	0.000110227
Mmgt2	0.546792	1.45334e-05	0.298005	1.20646e-06
Mmp23	-0.897948	0.0267284	0.809219	0.00143606
Mn1	-0.507425	0.000190334	-0.454457	1.95832e-11
Mnt	0.30319	0.00510014	0.35735	3.52038e-07
Mok	-0.525861	0.0002453	0.261926	0.00201083
Morc4	-0.479962	0.0184214	0.30287	0.010789
Mpp3	-0.658229	3.19229e-20	-0.801355	5.83331e-59
Mpped1	0.400942	0.00344459	0.383663	3.41069e-17
Mroh7	0.406593	0.0252161	1.07322	4.62694e-18
Mrps11	0.433026	0.0001984	0.748395	3.61981e-28
Msantd2	-0.503946	0.000887762	0.422878	0.000434443
Mt3	0.561879	1.89568e-07	0.347487	2.47365e-11
Mthfd1l	-0.335495	0.00054283	-0.336171	0.000105661
Mtmr12	-0.459686	4.59895e-06	-0.471641	2.12928e-19
Mtss1	0.738251	1.69329e-32	0.980071	8.69558e-70
Mtss2	0.411484	2.46409e-07	0.592479	1.95972e-33
Mtus2	0.265005	0.00260625	0.359583	5.91587e-14
Mxra7	-0.391842	0.0020957	-0.406757	6.01851e-08
Mybl2	-0.992411	0.0184364	0.696565	0.0195165
Myc	0.670976	0.000279501	0.90433	4.26842e-24
Myh6	-0.731362	0.00033828	0.652788	0.00222383
Myh7b	-0.513422	0.00778625	-0.975371	1.04926e-22
Mylip	0.540425	9.95579e-07	0.478625	2.6924e-14
Myo1a	-0.73447	0.0106554	0.866272	0.0020757
Myo1f	0.543355	0.0153329	0.417835	0.00286442
Myo5a	-0.259294	0.00291185	-0.287618	6.13661e-10
Myo9b	-0.558212	1.05877e-09	0.550855	8.1839e-12
Mypop	0.381379	0.00235979	0.386207	1.08624e-05
N4bp2os	1.29371	7.27985e-05	0.639366	0.0013158
Naa10	0.259833	0.0130466	0.436771	0.000253617
Nacad	0.417049	2.78384e-06	0.546259	1.39093e-36
Nbdy	0.634405	1.13961e-15	0.598543	5.79208e-09
Ncdn	0.272062	0.00810066	0.299408	1.16628e-07
Ncor1	-0.329699	7.62882e-06	-0.251426	8.15712e-11
Ndufv3	0.520966	1.90506e-10	0.428336	1.04611e-24
Necab3	0.6323	0.020005	0.401264	9.14547e-11
Nectin1	-0.540047	4.12101e-07	-0.635168	1.07269e-14
Nefh	0.304935	0.00939861	0.533835	3.78984e-26
Nefm	-0.409401	0.00124146	-0.485899	1.46541e-12
Nek10	0.543636	0.0296488	0.479473	0.00359914
Nes	-0.532292	0.00594872	0.447769	0.00107231
Neto1	-0.315878	0.00509456	-0.27317	5.29218e-14
Nfxl1	-0.310296	0.00484113	0.318378	0.000854302
Ninl	-0.415198	0.00697279	-0.471474	2.80537e-06
Nit2	0.57021	1.32987e-07	0.322458	6.69544e-05
Nkpd1	1.31787	0.000714136	0.488352	0.00783328
Nktr	-0.53929	4.82431e-07	0.473189	2.78645e-05
Nlk	-0.406645	0.000186643	-0.472032	4.02108e-19
Nlrc3	-1.03261	0.000396546	1.0823	1.40195e-06
Nmt2	-0.535735	3.68109e-10	-0.311513	1.27844e-11
Nod2	1.10733	0.0112327	1.85145	1.45174e-13
Nol4l	-0.476292	1.10629e-09	-0.376385	2.36857e-06
Nol8	-0.304226	0.0127039	-0.404126	8.74513e-13
Nos1	0.338883	0.00359768	0.490638	5.26144e-05
Nos3	-0.414714	0.00179965	0.645783	1.76835e-05
Notch3	-0.457292	0.00084368	0.53102	1.522e-06
Notch4	-0.481823	0.00557965	0.587518	6.67409e-07
Noxred1	-1.26753	0.000166571	0.6947	0.0132918
Npnt	1.14995	5.83285e-15	1.21281	3.0667e-55
Nptx2	0.329254	0.0137442	0.286953	0.0224999
Npy	0.651961	0.0016491	0.81612	2.78506e-42
Npy2r	0.58845	0.00853669	0.690311	0.0458347
Nrep	1.01065	2.19791e-14	0.740325	7.92338e-22
Nrp1	0.267217	0.0391989	0.775649	1.47839e-21
Nrxn1	-0.269937	0.0345253	-0.324192	5.88181e-21
Nsun7	-0.646047	0.000770311	0.440171	0.00146526
Nt5c1a	0.831215	6.80052e-10	0.819332	1.61961e-15
Nt5e	0.459181	0.0217436	0.627855	1.10098e-05
Ntf3	1.35066	0.0229858	0.624805	0.00321477
Ntn1	0.346055	0.0123116	0.553729	2.65609e-07
Ntn4	0.51466	0.00081068	0.417326	5.44193e-08
Ntsr1	1.12033	0.000506844	0.674866	4.96707e-15
Nudt12	-0.325536	0.0106761	-0.28789	0.00792395
Nudt17	-0.511824	0.00889719	-0.554943	2.38095e-05
Nup43	-0.444621	0.0210586	-0.648774	0.000468699
Nxn	0.40659	0.0130953	0.61999	3.06252e-10
Nyap1	0.308347	0.00437801	0.484167	9.84342e-35
Obscn	-0.610656	0.0118227	-0.40816	0.00239907
Odf2	-0.400789	0.000175932	0.328313	1.13594e-06
Odf2l	-0.386867	0.000596746	0.330156	0.000604335
Olfml3	0.329988	0.0273065	0.381472	1.37076e-05
Olfr287	0.417454	0.0179859	0.478836	0.00127538
Opalin	0.595191	3.50705e-05	-0.459348	7.28751e-05
Optn	0.51282	7.08068e-09	0.535604	6.53246e-18
Orai2	0.444467	5.94863e-07	0.337101	9.58157e-08
Osbp2	-0.459231	2.98727e-08	-0.664778	4.73652e-36
Osbpl11	0.285798	0.000338238	0.263945	8.68313e-05
Oxtr	0.535813	0.0233104	0.466038	0.00317711
P4ha2	-0.477983	2.2083e-05	0.353761	0.00286586
Pabpc5	-1.0302	0.00928582	-0.606654	0.00603825
Pabpn1	-0.298231	0.0181967	0.555782	1.10251e-06
Pacs2	0.381981	3.85187e-06	0.47563	5.22489e-29
Pacsin2	0.555182	1.93487e-20	0.929947	2.19495e-173
Pafah1b3	1.54339	2.62719e-54	1.7792	3.49088e-152
Pak7	-0.57689	4.65453e-05	-0.659716	5.43753e-09
Palm3	-0.739956	0.0088443	-1.73517	4.01555e-21
Pamr1	-1.05653	8.49689e-09	-1.70449	5.04058e-105
Paqr6	0.644453	1.48675e-05	0.805657	1.66482e-12
Paxbp1	-0.407166	0.000354876	0.401656	2.51557e-06
Pcdh20	-0.885824	4.02704e-10	-0.734135	6.11231e-07
Pcdh7	-0.405534	0.000650887	-0.595155	8.03649e-27
Pcdhb21	-0.69561	0.000584734	-0.304845	0.0238145
Pcdhga12	-0.347326	0.0059339	-0.250557	0.00423503
Pcdhga3	-0.484547	0.00902742	-0.393252	5.01831e-05
Pcdhgb1	-0.577308	0.000130709	-0.413065	0.00100668
Pcdhgc4	0.459996	0.00204863	0.714698	1.28322e-20
Pclo	-0.50297	1.30128e-05	-0.327289	2.02231e-07
Pcmtd2	-0.273637	0.00745278	-0.286162	4.20803e-20
Pcsk9	1.20507	0.000311726	0.615734	0.026246
Pctp	0.583988	0.0312026	0.669782	6.58531e-06
Pdlim1	0.901579	3.85798e-08	0.475427	1.32436e-05
Pdlim3	0.776303	0.0185324	0.884156	2.51008e-05
Pdp1	-0.497288	6.31922e-08	-0.663724	5.40358e-09
Pdzd2	0.65839	2.51492e-07	0.935062	3.56309e-66
Pdzrn4	-0.788186	5.90667e-05	-0.429538	0.000510478
Peli2	0.642586	1.83072e-13	0.928058	2.7859e-50
Perm1	-0.514689	0.00148057	0.587072	0.000236378
Pgap3	-0.372888	0.0128347	-0.312548	1.41729e-05
Pgm5	-0.573742	0.000705408	-0.450456	0.00291394
Pgr	-0.507896	0.00113657	-0.512284	1.97114e-21
Phactr2	-0.618473	0.00159207	-0.478313	7.0021e-07
Phip	-0.678911	1.10092e-08	-0.357855	6.39813e-11
Piezo2	0.798796	0.00873412	0.528232	0.0337667
Pigw	-0.41363	0.0330648	-0.500524	6.5154e-06
Pik3r3	0.679952	3.89722e-16	0.628528	7.25219e-38
Pik3r5	0.583338	0.0100063	0.315288	0.0142141
Pip5kl1	0.617976	0.00164978	0.980308	3.29225e-12
Pkib	-0.506009	0.00240604	-1.12187	7.78239e-24
Pkp4	0.266283	1.97834e-05	0.294612	1.80065e-15
Platr25	-0.350432	0.0483233	-0.292544	0.0365914
Plcb4	-0.481794	8.76036e-06	-0.52147	8.64251e-13
Plce1	0.948223	2.52856e-13	1.82436	7.28766e-32
Plekhd1	0.895575	2.19012e-06	0.962837	4.0366e-13
Plin4	-1.14711	0.000126869	-0.682344	0.0141611
Plk5	-0.48549	0.0140532	-1.27184	1.02218e-29
Plpp4	0.531454	0.019795	0.460042	0.000162066
Plppr1	1.12343	3.79795e-14	0.745935	5.67594e-05
Plxnd1	-0.947159	7.26046e-15	-0.835153	2.10316e-30
Pm20d2	0.675838	0.00316452	0.37037	0.021813
Pmvk	0.321439	0.000334686	0.364236	1.06464e-14
Pnck	0.728378	4.04362e-20	0.673026	1.9561e-08
Pnisr	-0.593694	1.49151e-07	0.271852	0.00184697
Pnma3	0.334295	0.000420514	0.368042	9.7968e-05
Pnmal2	0.360008	8.78836e-06	0.442749	5.78214e-11
Pnpla6	-0.259056	0.00427855	0.346941	3.44019e-14
Podxl2	0.707356	3.59461e-11	0.59231	1.14345e-35
Polr3d	-0.254879	0.0115037	-0.254845	6.03451e-05
Pomt1	-0.326293	0.00273766	0.362372	6.57864e-06
Pou3f1	0.726022	6.10363e-05	0.711905	1.62188e-22
Pou3f2	-0.423272	0.00762606	-0.312711	3.72667e-05
Pou6f2	-1.05092	0.00174693	-0.949867	1.03972e-06
Ppargc1b	-0.643328	2.70457e-05	0.285012	0.00484763
Ppdpf	0.649179	2.45769e-07	0.272017	5.89625e-09
Ppfibp1	0.380718	0.000137041	0.691355	5.1284e-28
Ppfibp2	0.390747	0.0251129	0.715449	8.02712e-20
Ppm1h	0.348832	2.04203e-06	0.420037	3.09499e-13
Ppp1r13l	-0.818984	0.000777884	-0.367566	0.00173466
Ppp1r14c	0.591249	7.50506e-07	0.520088	2.13581e-10
Ppp1r1a	0.646941	3.46759e-09	0.430338	2.38558e-17
Ppp1r9a	-0.318952	0.000203051	-0.504852	2.52942e-29
Ppp3ca	-0.471295	4.34868e-07	-0.650293	6.61099e-50
Ppp4r4	-0.330412	0.00337366	-0.62921	9.63832e-37
Prcd	0.90815	5.83398e-14	0.923644	5.27805e-07
Prickle2	-0.330516	0.000396546	-0.379186	2.92327e-22
Prkab2	-0.666969	1.38661e-16	-0.321925	2.66134e-07
Prkag2os1	-1.6194	0.0278812	0.831553	0.0407211
Prkd1	0.306016	0.00730599	0.311283	0.00059435
Prkg2	0.485444	0.00330256	0.763948	4.96285e-28
Prokr2	0.864124	0.00224472	0.850212	7.61111e-06
Proser2	-0.69157	0.012069	-0.731617	1.04552e-06
Proser3	-0.75207	0.000673664	0.742328	5.06611e-05
Prr16	-0.487202	0.0175624	-0.662796	7.08059e-07
Prrt4	0.584245	0.00344618	0.993614	1.15813e-10
Prss35	1.27254	3.11919e-07	0.970279	5.91587e-14
Prtg	0.72469	0.000670455	0.442548	0.0196679
Psd4	1.29889	2.09878e-06	0.512856	0.0244063
Psmb9	1.01735	0.000179268	0.462947	0.0418166
Pthlh	0.494915	0.0348596	1.53732	2.64929e-46
Ptpn23	-0.275746	0.0183888	0.286828	4.09901e-07
Ptpn3	-0.6833	0.00122934	-0.716824	6.91623e-36
Ptpre	0.540849	1.78227e-10	0.633423	4.43466e-26
Ptprr	0.668552	2.94146e-15	0.366271	3.73316e-05
Pvalb	0.516201	0.00883887	0.344973	0.000123243
Qpct	0.601832	9.63342e-06	0.425833	3.24833e-06
Qtrt2	-0.387754	0.000396349	0.316542	0.00024764
Rab27a	0.700236	8.41043e-10	0.735658	1.66289e-15
Rab34	0.421668	3.48015e-05	0.531826	4.13791e-07
Rab3b	0.985263	3.09283e-23	1.06225	6.84811e-48
Rad18	0.595205	7.18977e-05	0.267928	0.00853495
Rapgef4os3	-1.0793	4.36694e-05	0.876761	0.00118941
Rasd1	-0.486072	0.0329881	-0.741511	0.000190046
Rassf4	0.294643	0.0426889	0.43137	5.30913e-06
Rb1	-0.408633	0.00545398	-0.256593	7.62052e-06
Rbbp8	-0.508191	0.00368412	-0.348899	0.00097619
Rbfox3	-0.269618	0.00190518	-0.276559	3.63993e-14
Rbm4b	-0.267284	0.0132993	0.359018	3.64071e-06
Rbms1	-0.259598	0.0199078	0.392129	1.61246e-07
Rcan1	0.50827	3.9549e-12	0.264648	3.09983e-08
Rcl1	0.582333	2.45768e-08	0.258655	0.000992399
Rcor2	-0.520136	0.000257062	-0.724707	5.52649e-19
Rec8	1.00466	0.000923552	1.48663	2.07953e-21
Reep6	-0.621358	0.00256225	-1.03864	1.79745e-31
Relb	-0.481796	0.041701	-0.39064	0.000807103
Rem2	1.53032	6.04642e-20	1.64015	1.68412e-18
Rerg	0.557797	7.32796e-05	0.598095	5.94321e-06
Rfx1	-0.322084	0.0100106	0.484489	4.03365e-08
Rfx5	0.305473	0.000638845	0.436472	1.27127e-08
Rgcc	0.554715	0.000249491	0.279344	0.002137
Rgs12	0.587242	2.13545e-08	0.466299	3.7083e-09
Rhbdl3	0.72904	5.81184e-10	1.03204	3.15582e-30
Rhebl1	0.37663	0.0196998	0.676642	3.79555e-13
Rhoc	0.503978	0.00133457	0.564268	1.27713e-16
Rhoj	-0.62033	0.00158414	0.384339	0.0149575
Ric1	-0.336839	8.64583e-06	0.25189	0.000338337
Rimkla	0.26378	0.011518	0.470641	9.77234e-07
Rimklb	0.277842	0.00232569	0.416949	8.2509e-19
Rims4	0.258555	0.0207848	0.46087	1.50648e-07
Ripor2	0.273058	0.00485661	0.337045	9.20169e-09
Rnd2	0.393425	0.000106151	0.421221	7.9842e-14
Rnf128	0.415678	0.00413158	0.414636	4.27538e-11
Rnf144b	0.491151	0.000101764	0.482492	1.34667e-17
Rnf24	-0.304653	6.03032e-05	-0.272342	7.74933e-06
Robo4	-0.786195	0.000279856	0.344252	0.00784483
Rora	-0.298449	0.0265345	-0.301774	1.38499e-09
Rorb	-0.555082	0.00260523	-0.471489	6.2839e-08
Rph3al	0.818844	0.000637776	0.547134	0.0271677
Rpl39	0.389347	0.000688411	-0.29996	1.98777e-08
Rpp21	0.396222	0.00652777	0.266009	0.000322571
Rpp25	0.658168	2.83219e-07	0.417592	6.19622e-09
Rpp40	-0.469184	0.0126814	-0.544438	1.18655e-05
Rps21	0.27093	0.0377	-0.270099	4.57433e-08
Rps27	0.440232	0.0101273	-0.287485	1.50849e-07
Rps6ka2	0.413608	1.6215e-05	0.665778	4.72789e-44
Rps6ka5	0.405403	0.000310577	0.311612	0.000107485
Rps6kl1	0.477725	7.85658e-10	0.452695	5.22489e-29
Rreb1	0.350805	0.0167956	1.59593	5.19695e-37
Rrp1b	-0.502955	7.90752e-08	0.440202	4.72399e-05
Rsad1	0.552634	2.43559e-09	0.508833	2.34422e-11
Rskr	-1.38476	5.25929e-06	-0.510286	0.00172627
Rsph10b	0.404446	0.0377155	0.958811	7.56073e-16
Rspo1	-1.22382	4.58487e-07	-2.80138	5.1597e-85
Rtbdn	0.594813	0.00444885	0.507304	0.00115922
Rtl9	1.03851	1.00798e-06	0.649834	0.00388848
Rtn4rl1	-0.394824	6.31218e-06	-0.605371	2.32156e-25
Rwdd2a	0.843295	6.78076e-22	0.280767	0.00232994
Rybp	-0.269507	0.0105714	-0.253081	0.000278339
S100a6	0.3727	0.0114699	-0.36489	0.000841536
Sacs	-0.456752	0.000393325	-0.345203	1.40174e-14
Safb2	-0.376257	0.000437399	0.360192	2.61506e-07
Sall2	0.287834	0.000525025	0.392318	5.91428e-11
Samd14	0.66137	3.68391e-10	0.746519	3.29203e-18
Samd4	0.552867	3.96933e-15	0.725177	5.0626e-52
Samd5	0.588364	3.0796e-07	0.469956	4.52635e-18
Sarm1	-0.266781	0.0226391	-0.301237	5.09681e-10
Scarb1	-0.492351	1.51672e-06	-0.310081	4.16864e-06
Scel	0.896238	0.00454107	0.301482	0.0328975
Scg3	0.368025	3.18509e-07	0.336259	1.49144e-11
Scn7a	-1.0791	0.0309838	-1.78955	7.93721e-46
Scube1	-1.03885	5.77676e-05	-1.2617	1.70863e-54
Sec14l2	0.399324	1.87468e-06	0.436247	4.53794e-14
Sec24d	0.711209	1.25405e-07	0.486835	2.01465e-10
Selenoh	0.445863	0.0125211	0.26797	3.91658e-05
Sema5a	0.435149	0.026784	0.672775	3.87255e-31
Sema6a	0.403564	0.000121584	0.332509	5.02257e-11
Sept3	-0.276384	4.58625e-05	-0.280831	3.27864e-19
Sept9	-0.419839	0.0013531	-0.632733	6.8426e-34
Serac1	-0.38759	8.40259e-05	0.307061	8.04187e-05
Serinc5	0.252691	0.00125052	0.268848	3.40682e-16
Serpina3n	1.33882	7.74594e-19	1.68221	2.3664e-111
Serpinf1	0.546349	0.00165288	0.447237	0.000672158
Sertm1	0.479225	0.000381352	0.613318	6.09143e-26
Sestd1	-0.31775	0.000964529	-0.378006	3.32731e-15
Sf3b6	0.33418	0.000770311	-0.354515	2.51958e-09
Sfi1	-0.376583	0.0242766	0.463351	2.10558e-05
Sfrp2	0.95498	4.06105e-06	1.17586	3.97124e-09
Sfrp5	2.13884	4.82431e-07	3.30217	2.77708e-15
Sfswap	-0.28601	0.000813279	0.455116	1.15864e-09
Sfxn2	-0.451016	0.00071647	0.417159	0.00132347
Sh3bgr	0.834701	0.0253725	1.02642	6.17831e-06
Sh3tc2	0.47501	0.0094976	0.267872	0.0467313
Shc4	0.317467	0.00728422	0.385981	5.11852e-07
Shisa9	0.271286	0.00194373	0.282075	1.63133e-06
Shisal1	0.27045	0.0169443	0.295198	5.46367e-05
Shroom3	0.765069	4.88566e-06	0.947851	3.59602e-17
Siah3	0.391844	0.0309744	0.722627	3.80115e-17
Sirt4	-0.374562	0.00730239	0.547946	8.23708e-11
Skap1	-1.46048	1.4726e-05	-0.993291	0.000629422
Skida1	-0.447512	0.00133703	-0.372968	0.000231221
Sla	1.21688	5.94471e-15	1.36123	1.10875e-52
Slc16a11	0.514608	0.000663409	0.537084	6.21877e-07
Slc16a3	0.5884	0.0219983	0.362769	0.0033898
Slc16a4	-0.404232	0.0237979	0.306923	0.0247385
Slc16a6	-0.874424	9.72612e-13	-0.379034	8.77663e-05
Slc22a15	-0.29632	0.038772	-0.305562	0.000238968
Slc24a2	-0.336531	0.00125052	-0.470765	3.50153e-15
Slc24a4	-0.401168	0.0129017	-0.251846	0.00228807
Slc25a21	0.948333	0.0453369	0.628176	0.0480878
Slc25a25	0.305006	0.00029806	0.345177	5.82908e-10
Slc26a6	0.38359	0.0032797	0.485203	5.5738e-06
Slc29a4	2.56059	1.0568e-17	3.07589	4.06663e-61
Slc2a4rg-ps	-0.653146	7.2944e-05	0.998902	1.79286e-11
Slc32a1	0.426144	0.00620678	0.423582	0.00170598
Slc37a1	-0.416999	0.0402359	-0.40658	0.00328481
Slc37a4	0.389843	0.000125789	0.539064	6.6617e-26
Slc38a11	-1.3082	0.00295847	0.458658	0.0413244
Slc38a6	-0.659331	0.000723785	0.408241	8.15903e-05
Slc39a2	-0.528211	0.00427034	0.808052	0.000139937
Slc5a5	0.703923	1.07762e-05	0.257653	0.000552986
Slc6a11	0.374582	8.7164e-05	0.562458	5.7597e-23
Slc6a15	0.630016	2.97264e-10	0.527743	1.48551e-13
Slc7a14	0.326814	0.00100541	0.384679	1.81927e-07
Slc8a3	0.936092	5.02007e-27	0.953486	1.68209e-27
Slc9a3r2	-0.272906	0.0037121	0.271471	1.94696e-05
Slc9b2	-0.561148	0.00246801	-0.438926	0.00673463
Slco3a1	0.256679	0.00507664	0.530392	5.4445e-10
Slfn5	-0.38309	0.0228186	0.344594	0.0247645
Slit1	0.515213	0.00745554	0.802657	1.46741e-41
Slitrk4	-0.708301	3.46046e-05	-0.599113	5.29373e-30
Slx1b	0.421817	2.72351e-05	0.505133	1.67648e-12
Smarcd1	-0.33254	9.1487e-06	-0.388406	2.33768e-18
Smim20	0.366462	1.81613e-05	0.25938	0.00094246
Smpd4	-0.535283	1.36773e-08	0.25733	0.0108149
Smyd1	0.698268	0.000510699	1.18736	5.449e-17
Snhg11	-0.705997	3.86981e-08	0.576791	6.78265e-05
Snhg17	-0.399387	0.000328593	0.431804	0.000344852
Snrnp48	-0.589419	1.31145e-07	0.325501	0.00151536
Sntb2	-0.643969	2.91437e-06	-0.425557	0.00451689
Snx25	0.440108	3.83685e-10	0.389127	1.36682e-19
Sorbs2os	-0.400927	0.0338817	0.58802	0.00513369
Sowaha	-0.565325	5.61371e-07	-0.460017	3.89974e-10
Spaar	-1.18263	0.00303163	0.68264	0.040919
Spaca6	-0.716736	1.41979e-07	0.508228	0.0010656
Spag1	-0.306362	0.0144612	0.277203	0.000848252
Spag5	-1.16326	0.00024955	-0.445942	0.000747879
Sparc	0.286516	0.00950322	0.350786	0.00730056
Spcs3	-0.341661	0.000513629	-0.490856	6.1908e-18
Spsb4	0.535636	0.0127551	0.680377	6.77986e-10
Sptssb	0.497946	0.0268128	0.450108	0.0030737
Srd5a1	0.505778	1.92098e-06	0.413237	4.3422e-06
Srgap1	0.538108	2.70407e-07	0.825101	3.32331e-21
Srrm1	-0.358964	4.7814e-06	0.260411	7.26031e-06
Srrm2	-0.513405	2.22702e-06	0.369533	3.57164e-06
Srrm3	-0.334178	0.00167759	0.273326	0.00019802
Srrm4os	-0.633283	0.0203463	0.922443	6.29562e-07
Srrt	-0.264762	0.00108084	0.279419	9.36054e-11
Ssh3	-0.354723	0.016117	0.538197	1.5319e-07
Sst	0.880328	2.18269e-05	0.727333	2.7429e-54
St3gal1	0.546512	1.81906e-05	1.01911	1.1001e-69
St6gal2	-0.381169	0.0353889	-0.510041	1.01591e-05
St8sia2	0.678938	0.000972135	0.531346	1.98986e-05
Stac2	0.49501	0.0153738	0.45645	2.68915e-07
Stac3	-0.635716	0.0366188	0.704396	0.0150535
Stard13	-0.484384	3.50181e-05	0.362737	0.000430436
Stard8	-0.773767	1.21466e-08	-0.607134	9.00112e-11
Stard9	-0.395186	0.000938865	0.541809	1.80225e-07
Stat5a	0.460394	0.0179372	0.602056	0.000535844
Stc2	0.576695	0.0264314	0.426849	0.00193309
Stk32b	1.14148	6.52851e-06	0.450001	0.0466158
Stk38	-0.363699	6.80898e-05	0.396332	1.77258e-09
Stxbp5l	-0.755643	6.88043e-07	-0.542878	1.37036e-13
Sugct	0.542597	0.00171494	0.332706	0.00370617
Sulf2	0.491765	6.29875e-09	0.459148	1.71803e-17
Sult2b1	0.60515	2.77998e-07	0.914727	2.13509e-20
Sun1	-0.434104	6.43645e-15	-0.328034	3.14565e-11
Susd5	0.761543	7.60843e-08	0.390209	1.03726e-06
Sv2c	0.730476	5.06567e-07	0.733795	1.05603e-07
Sybu	0.652046	3.73743e-30	0.609038	3.99129e-35
Sycp2	-0.664961	0.0152804	0.442567	0.0238059
Syn3	0.346266	0.000366396	1.30487	1.04591e-78
Synpo	-0.471781	8.79995e-07	-0.540578	9.13396e-21
Sypl2	0.592286	0.00854996	0.528965	2.92779e-05
Syt6	0.347406	0.0303322	0.605996	5.78544e-09
Szt2	-0.453646	0.000541348	0.31238	0.000127353
Tacc2	0.253287	0.000271149	0.366732	2.06712e-28
Taf4b	-0.315647	0.0428107	-0.683507	1.15433e-08
Tafa4	1.29635	0.0114833	0.746164	0.0430817
Taok3	0.46805	1.62221e-13	0.483886	2.76588e-51
Tbc1d16	-0.370833	0.000570628	-0.489627	1.20944e-09
Tbc1d32	-0.323713	0.00162533	-0.273481	0.00130323
Tbkbp1	0.267701	0.0119978	0.831769	8.12095e-64
Tchp	-0.256291	0.0194957	0.265234	0.0088292
Tcof1	-0.527869	6.69061e-09	-0.466526	1.82104e-26
Tef	-0.25161	0.000371688	-0.418645	1.68386e-15
Tet2	-0.350368	0.00106984	0.419885	3.96161e-06
Tfap4	0.527746	0.0131762	0.919068	4.46953e-14
Tfdp2	-0.291746	3.71535e-05	-0.299965	1.16623e-08
Tfeb	0.323361	0.038772	0.256475	0.0105674
Tgfb3	0.677897	9.56861e-09	0.895786	2.00951e-29
Tgfbr1	0.30342	0.0141158	0.321234	2.13041e-06
Thbs3	-0.321746	0.00939861	0.405479	0.00120483
Thrsp	0.482878	0.00272328	0.310218	0.00438805
Thsd1	-0.505779	0.0377032	0.858551	1.56679e-10
Thsd4	0.491953	0.00335572	0.380118	0.00246971
Tiam1	0.34616	0.000208682	0.338219	0.00371123
Tiam2	0.513918	8.28847e-08	0.420912	9.6143e-14
Tjap1	-0.458547	0.000357222	0.366893	0.000883045
Tle2	-0.430959	0.00463052	0.428248	0.0003376
Tle6	-1.01176	2.90681e-06	-1.03049	2.7265e-10
Tm6sf2	-1.22724	0.000435986	0.996493	0.000830768
Tmc4	-0.432661	0.0413552	1.37677	5.68045e-12
Tmed1	0.306496	0.0352695	0.315957	0.00276387
Tmem108	0.655274	1.54186e-05	0.796919	2.05411e-26
Tmem114	2.17023	2.46414e-14	1.30814	7.05085e-18
Tmem132d	-0.529992	0.0242829	-0.554014	9.95695e-14
Tmem150c	0.318666	0.000522972	0.456925	6.75238e-15
Tmem164	0.615859	3.18952e-14	0.626474	8.86306e-42
Tmem170	0.46909	0.0173851	0.550881	2.99693e-07
Tmem181b-ps	-0.517604	4.84878e-07	0.328531	0.000122735
Tmem198b	0.495292	3.89935e-05	0.796687	1.05323e-11
Tmem229b	0.371729	1.81906e-05	0.353761	2.21792e-10
Tmem231	0.302369	0.00845785	0.339757	3.12031e-05
Tmem35a	0.467836	6.5568e-09	0.405277	1.74362e-06
Tmem86b	-0.616876	0.000443563	0.605595	5.58123e-05
Tmem91	1.06023	4.45604e-13	1.18969	5.10527e-29
Tnfrsf25	-1.0577	0.000153122	0.991925	0.0190998
Tnfsf10	0.563211	0.0295841	0.572074	0.00950222
Tnnc1	-0.947306	1.53622e-05	-1.63271	6.13256e-32
Top1mt	0.47961	1.42393e-06	0.501307	1.08572e-11
Tox2	0.637549	0.00010695	0.796689	2.76388e-27
Tpbg	0.37122	0.00558393	0.519383	6.0858e-08
Tpcn2	-0.426604	0.0271927	0.593152	1.05731e-06
Traf3	0.278274	0.000717575	0.844036	9.3809e-29
Trank1	-0.406547	1.01033e-05	0.481672	2.66126e-08
Tril	0.3491	0.000343863	0.462974	9.01173e-13
Trim66	-0.425823	0.000685752	-0.367054	2.6167e-11
Trim67	1.22709	6.70724e-28	2.13596	2.3664e-111
Trmt13	-0.288078	0.0409296	0.417437	0.00152545
Trpc1	-0.30207	0.00144781	-0.275494	1.9151e-08
Trpc4	0.749127	2.95809e-07	1.07105	1.87418e-60
Trpm4	-0.611729	4.94018e-05	-0.431623	5.01547e-07
Tshz1	-0.342882	0.000301546	-0.314798	9.86812e-07
Tsku	0.653467	0.0305239	0.584692	3.05252e-05
Tspan11	-1.83412	9.27498e-05	-2.75255	1.38913e-79
Tspo	0.672709	0.0150908	0.389829	0.0295694
Tst	0.663763	7.25446e-10	0.530205	1.06791e-13
Ttc12	0.809644	0.000851736	0.461727	0.0082362
Ttc14	-0.478766	0.00185536	0.345886	0.0049104
Ttc28	0.320259	0.0275086	0.330107	2.09793e-08
Ttc39c	0.282773	0.00148186	0.40172	3.96108e-07
Ttc9	0.285649	0.000115968	0.319267	3.71215e-21
Ttl	-0.338091	1.65969e-06	-0.428047	3.959e-17
Ttll3	-0.273073	0.0426683	0.493587	3.71685e-07
Ttpa	0.487931	0.0326724	0.368033	0.0011558
Ttpal	-0.33639	8.3428e-08	-0.355543	4.60464e-11
Tubb2a	0.683106	8.36312e-28	0.631491	7.35007e-40
Tubb2b	0.529918	1.04519e-07	0.687222	1.56208e-35
Tubb5	-0.255784	1.88506e-05	-0.333561	2.54802e-18
Tyk2	-0.408862	0.00196581	0.363087	2.03555e-06
Ubash3b	0.523529	4.10767e-06	1.0039	1.48493e-66
Ubtd1	0.388334	0.0196998	0.288196	0.0035626
Ucma	1.35175	0.000309974	1.54463	3.4389e-12
Ucp3	0.597056	0.00537725	0.894281	3.39778e-11
Uggt2	-0.677749	3.504e-10	0.280051	0.00275172
Uhrf1bp1l	-0.398879	3.03323e-07	-0.326395	1.08719e-19
Unc5c	-0.480251	0.000701528	-0.306074	1.08194e-05
Unc5d	-0.446795	0.0402086	-0.287832	0.00142914
Unc93b1	0.304545	0.0260299	0.352373	0.000114603
Upf2	-0.382087	0.000153776	-0.351066	2.2633e-19
Usp25	0.304857	0.000572313	0.256692	4.70205e-09
Usp32	-0.322119	5.92471e-05	-0.322725	4.07637e-11
Usp51	0.801565	0.0216535	0.483134	0.0439325
Vac14	0.263219	0.00357633	0.342345	5.72451e-09
Vasp	0.437137	2.48476e-06	0.990945	3.37274e-48
Vat1l	0.582471	0.0115968	0.54814	0.000867638
Vegfa	-0.439525	4.0828e-06	0.393051	1.3506e-06
Vps13a	-0.545684	5.30533e-05	-0.401299	4.4561e-09
Vps13b	-0.424919	2.9399e-05	-0.321422	2.51022e-11
Vstm2a	-0.255047	0.0256914	-0.492254	3.63852e-16
Vstm2l	0.545767	0.000428676	0.284753	0.0028958
Wars2	-0.527985	0.00251739	-0.472605	6.33845e-07
Wdpcp	-0.35206	0.0410462	-0.260012	0.00763344
Wdr1	0.667376	4.40103e-48	0.669564	8.20241e-105
Wdr17	-0.365139	9.27498e-05	-0.495383	6.44983e-17
Wdr48	-0.280315	1.12776e-10	-0.305328	7.05044e-12
Wdr6	0.670733	4.38108e-14	0.623879	0.000103717
Wdr95	0.840705	0.0137784	1.60421	1.41126e-16
Wee1	-0.436289	0.00321332	-0.542813	1.15266e-14
Wnt2	-0.813765	0.0063169	-0.385062	0.0329768
Wnt7a	0.301153	0.00349158	0.332645	0.00154319
Wnt7b	0.692314	2.72934e-08	0.296314	6.30516e-12
Wrb	0.272748	0.00207418	0.464331	4.7156e-22
Wscd1	0.492639	2.96406e-06	0.304636	1.67099e-07
Wscd2	-0.291167	0.00906006	-0.443107	1.6155e-07
Wwc1	0.304621	0.00140394	0.49594	2.22396e-18
Xpnpep3	-0.269351	0.00775913	-0.279848	0.000221944
Yeats2	-0.344268	7.25911e-06	0.360138	1.94977e-06
Yif1b	0.567224	1.56252e-06	0.408181	1.35295e-09
Zbtb1	-0.363954	0.00834488	-0.608694	2.74659e-20
Zbtb12	-0.374982	0.0183065	-0.519057	6.7378e-06
Zbtb20	-0.392041	0.011239	0.320913	0.000403764
Zbtb7a	-0.289372	0.000701959	-0.258179	2.51104e-11
Zc3h12b	-0.2609	0.0202871	-0.432535	2.64241e-12
Zcchc7	-0.311925	0.00685579	0.500293	1.86048e-06
Zdhhc12	0.591406	0.00159109	0.418291	0.000922661
Zfand6	-0.445113	0.00558393	-0.343732	5.25125e-12
Zfc3h1	-0.684422	1.52489e-11	0.261681	0.00128997
Zfhx4	-0.707703	1.31439e-05	-0.280531	0.0208611
Zfp109	-0.662193	3.39073e-07	-0.333086	0.000136042
Zfp111	-0.414803	0.00454701	-0.260367	0.00106767
Zfp180	-0.458544	2.00068e-14	-0.411782	3.9424e-13
Zfp335	-0.277001	0.00620093	0.337703	7.82813e-05
Zfp455	-0.907163	0.000424859	-0.648786	0.00056653
Zfp516	0.278384	0.0339706	0.549847	7.49297e-10
Zfp790	-0.363492	0.0017172	-0.267971	0.00180817
Zfp800	-0.364783	0.0143283	-0.291851	0.00878563
Zfp804a	-0.428376	0.00173818	-0.251703	0.0124029
Zfp804b	-1.34415	0.00803087	-0.749609	0.000865375
Zfp934	-0.590013	0.038772	-0.51238	0.00176745
Zfp945	-0.393232	0.02596	-0.4023	1.24195e-05
Zfp946	-0.497528	0.0200526	-0.3074	0.000533535
Zfp948	-0.44328	0.00179965	-0.312524	0.00573153
Zfp950	-0.589	2.52124e-07	0.271155	0.00306301
Zfp955b	-0.445882	0.00686966	-0.294148	2.58135e-05
Zfp975	-0.631324	0.00507968	-0.273104	0.0209734
Zfpm1	-0.396877	0.00578331	-0.358714	6.31058e-06
Zgpat	-0.252911	0.0237887	0.532331	1.42849e-18
Zgrf1	-0.659678	9.19355e-05	0.295329	0.0120641
Zkscan2	-0.260248	0.0304054	0.304295	0.0132556
Zkscan3	-0.362089	1.26187e-05	0.339919	0.000455677
Zmym6	-0.273381	0.0256914	0.306305	6.24022e-05
Znfx1	-0.328992	3.55731e-06	-0.322974	5.82622e-11
Zswim5	-0.398353	0.000368929	-0.443809	1.72555e-11
